# Supplementary material for: Genome-Wide Analysis of GRETCHEN HAGEN3 Genes and Characterization of IAA-Amido Synthetase Gene CsGH3.1 in Rhizome Proliferation in Cymbidium sinense ‘Qijianbaimo’
Source: Plants (Basel). 2025 Apr 24;14(9):1287. doi: 10.3390/plants14091287 (PMC12073139; doi:10.3390/plants14091287)
Supplement: Supplementary file 1 [file plants-14-01287-s001.zip]

Archive with 1 entries (1 files):
- plants-3580524-supplementary.pdf
